# Supplementary material for: Stemness and EMT profiles shift in xenografts derived from cisplatin-sensitive and cisplatin-tolerant ovarian cancer cells
Source: PLoS One. 2026 Feb 5;21(2):e0342326. doi: 10.1371/journal.pone.0342326 (PMC12875467; doi:10.1371/journal.pone.0342326)
Supplement: S1 Table — Amplicon characteristics and primer sequences used in NGS methylation analysis of the CDH2 promoter/exon region. (XLSX) [file pone.0342326.s001.xlsx]

## Sheet: Sheet1
Amplicon name	Coordinates (strand)	Amplicon size (bp)	CpGs/ Amplicon	Primer sequence 5´-3´ (with adapters*)	Adapter overhangs (*)
CDH2	hg38_chr18:28,177,277-28,177,629 (-)	353	40	Fw: *TGTTGTTTTTTGTGGGTGTAGTA	Fw: AAGACTCGGCAGCATCTCCA,
				Rv: *CCCAAAAATCAAAAAACTAAAAAAA	Rv: GCGATCGTCACTGTTCTCCA
